# Supplementary material for: Mobilizing faith-based COVID-19 health ambassadors to address COVID-19 health disparities among African American older adults in under-resourced communities: A hybrid, community-based participatory intervention
Source: PLoS One. 2024 Feb 15;19(2):e0285963. doi: 10.1371/journal.pone.0285963 (PMC10868749; doi:10.1371/journal.pone.0285963)
Supplement: S1 Dataset — (CSV) [file pone.0285963.s001.csv]

Pariticpant_ID	Gender	Age	Education	Live_alone	Insurance_employer	Insurance_selfpurchased	Insurance_medicare	Insurance_medicare_medicaid	Insurance_VA	Insurance_other	Insurance_uninsured	Physicalhealth	Mentalhealth	Oralhealth	HIV	HBV	HCV	HTN	Diabetes	CKD	Heartdisease	Asthma	COPD	Depression	Alcohol_SUB	Lowbackpain	Migraine	Mental_other	Cancer	TB
CHA-P-00001	Male	46	High School Diploma	No	Yes	No	No	No	No	No	No	Fair	Poor	Good	No	No	No	Yes	No	No	No	Yes	No	Yes	Yes	Yes	Yes		No	No
CHA-P-00002	Female	45	High School Diploma	No	Yes	No	No	No	No	No	No	Fair	Good	Very Good	No	No	No	No	No	No	No	Yes	No	No	No	Yes	No	No	No	No
CHA-P-00005	Female	58	High School Diploma	Yes	Yes	No	No	No	No	No	No	Excellent	Excellent	Excellent	No	No	No	No	No	No	No	No	No	No	No	No	No	No	No	No
CHA-P-00006	Female	58	High School Diploma	No	No	No	No	Yes	No	No	No	Good	Good	Good	No	No	No	No	No	No	No	No	No	No	No	No	No	No	No	No
CHA-P-00017	Male	65	High School Diploma	No	Yes	No	No	No	No	No	No	Very Good	Excellent	Very Good	No	No	No	No	No	No	No	No	No	No	No	Yes	No	No	No	No
CHA-P-00018	Female	65	High School Diploma	No	No	No	Yes	Yes	No	No	No	Good	Good	Good	No	No	No	Yes	Yes	No	No	No	No	No	No	No	No	No	No	No
CHA-P-00019	Male	66	High School Diploma	No	No	No	Yes	No	No	No	No	Very Good	Excellent	Excellent	No	No	No	No	No	No	No	No	No	No	No	No	No	No	No	No
CHA-P-00037	Female	78	High School Diploma	Yes	No	No	Yes	No	No	No	No	Fair	Good	Fair	No	No	No	Yes	Yes	No	No	No	No	No	No	Yes	No	No	No	No
CHA-P-00038	Female	79	High School Diploma	No	Yes	No	No	No	No	No	No	Fair	Very Good	Good	No	No	No	Yes	Yes	No	No	No	No	No	No	No	No	No	No	No
CHA-P-00043	Male	68	High School Diploma	No	Yes	No	Yes	Yes	No	No	No	Excellent	Excellent	Excellent	No	No	No	No	No	No	No	No	No	No	No	Yes	Yes	No	No	No
CHA-P-00045	Female	66	High School Diploma	Yes	No	No	Yes	No	No	No	No	Fair	Poor	Very Good	No	No	No	Yes	Yes	No	No	No	No	No	No	No	No	No	No	No
CHA-P-00056	Female	65	High School Diploma	No	Yes	No	No	No	No	No	No	Good	Excellent	Very Good	No	No	No	Yes	Yes	No	Yes	No	No	No	No	No	Yes	Yes	No	No
CHA-P-00058	Male	67	High School Diploma	Yes	No	No	Yes	No	No	No	No	Excellent	Excellent	Excellent	No	No	No	No	No	No	No	No	No	No	No	No	No	No	No	No
CHA-P-00059	Female	68	High School Diploma	No	No	No	Yes	No	No	No	No	Excellent	Excellent	Excellent			No	Yes	No	No	No	No	No	Yes	No	No	No	No	No	No
CHA-P-00060	Male	70	High School Diploma	Yes	No	No	No	No	Yes	No	No	Good	Good	Good	No	No	No	No	No	No	No	No	No	No	No	No	No	No	No	No
CHA-P-00061	Female	74	High School Diploma	Yes	No	No	No	Yes	No	No	No	Good	Good	Good	No	No	No	Yes	No	No	No	No	No	No	No	No	No	No	No	No
CHA-P-00063	Female	70	High School Diploma	Yes	No	No	Yes	No	No	No	No	Good	Very Good	Very Good	No	No	No	No	No	No	Yes	No	No	No		No	No	No	No	No
CHA-P-00065	Female	80	High School Diploma	No	No	No	Yes	No	No	No	No				No	No	No	Yes	No	No	No	No	Yes	No	No	Yes	No	No	No	No
CHA-P-00073	Female	63	High School Diploma	No	No	No	Yes	No	No	No	No	Fair	Good		No	No	No	Yes	Yes	No	No	Yes	No	No	No	Yes	No	No	No	No
CHA-P-00074	Female	76	High School Diploma	Yes	No	No	Yes	No	Yes	No	No	Fair	Very Good	Fair	No	No	No	Yes	Yes	Yes	No	No	No	Yes	No	Yes	No		No	No
CHA-P-00080	Female	84	High School Diploma	No	No	No	Yes	No	No	No	No	Very Good	Good	Good	No	No	No	Yes	No	No	No	Yes	No	No	No	Yes	No	No	No	No
CHA-P-00081	Female	70	High School Diploma	No	No	No	Yes	Yes	No	No	No	Fair	Very Good	Very Good	No	No	No	Yes	No	No	No	No	No	No	No	No	No	No	No	No
CHA-P-00090	Female	73	High School Diploma	No	No	No	Yes	No	No	No	No	Very Good	Very Good	Very Good	No	No	No	Yes	No	No	No	No	No	No	No	No	No	No	No	No
CHA-P-00094	Male	67	High School Diploma	Yes	No	No	Yes	No	Yes	No	No	Fair	Excellent	Very Good	No	Yes	No	Yes	Yes	No	No	No	No	No	No	Yes	Yes	No	No	No
CHA-P-00095	Male	63	High School Diploma	No	No	No	No	No	Yes	No	No	Good	Good	Good	No	No	No	Yes	Yes	No	No	No	No	No	No	No	No	No	No	No
CHA-P-00102	Male	64	High School Diploma	Yes	No	No	No	Yes	No	No	No	Fair	Fair	Poor	No	No	No	Yes	No	No	No	No	No	No	No	Yes	No	No	No	No
CHA-P-00103	Female	56	High School Diploma	Yes	No	No	No	Yes	No	No	No	Poor	Poor	Poor	No	No	No	No	No	No	No	No	No	No	No	Yes	No	No	No	No
CHA-P-00105	Female	68	High School Diploma	No	No	No	Yes	No	No	No	No	Excellent	Excellent	Excellent	No	No	No	Yes	No	No	No	No	No	Yes	No	No	No	No	No	No
CHA-P-00107	Female	66	High School Diploma	Yes	No	No	Yes	No	No	No	No	Poor	Very Good	Very Good	No	No	No	No	No	No	No	No	No	No	No	No	No	No	No	No
CHA-P-00109	Female	73	High School Diploma	Yes	No	No	Yes	No	No	No	No	Very Good			No	No	No	No	Yes	No	No	No	No	No	No	No	No	No	No	No
CHA-P-00113	Male	88	High School Diploma	No	No	No	Yes	No	No	No	No	Poor	Poor	Poor	No	No	No	No	No	No	No	No	Yes	No	No	No	No	No	No	No
CHA-P-00114	Male	69	High School Diploma	No	No	No	No	Yes	No	No	No	Good	Good	Fair	No	No	No	No	No	No	No	No	No	No	No	Yes	No	No	No	No
CHA-P-00118	Female	86	High School Diploma	No	No	No	No	No	No	Yes	No	Very Good	Excellent	Very Good	No	No	No	Yes	Yes	No	No	No	No	No	No	No	No	No	No	No
CHA-P-00122	Male	71	High School Diploma	No	No	No	Yes	No	No	No	No	Fair	Excellent	Excellent	No	No	No	Yes	No	Yes	No	No	Yes	No	No	No	No		Yes	No
CHA-P-00123	Female	64	High School Diploma	No	Yes	No	No	No	No	No	No	Fair	Very Good	Very Good	No	No	No	No	No	No	No	No	No	No	No	No	No	No	Yes	No
CHA-P-00135	Female	72	High School Diploma	Yes	Yes	No	No	No	No	No	No	Fair	Very Good	Good	No	No	No	Yes	No	No	No	No	No	No	No	No	No	No	No	No
CHA-P-00136	Female	85	High School Diploma	No	No	Yes	No	No	No	No	No	Fair	Very Good	Good	No	No	No	Yes	No	No	No	No	No	No	No				No	No
CHA-P-00137	Male	76	High School Diploma	No	Yes	No	No	No	Yes	No	No	Very Good	Very Good	Very Good	No	No	No	Yes	No	No	No	No	No	No	No	Yes	No	No	No	No
CHA-P-00139	Female	64	High School Diploma	No	No	No	No	No	No	Yes	No	Good	Good	Good	No	No	No	Yes	No	No	No	Yes		No	No	No	No	No	No	No
CHA-P-00147	Male	58	High School Diploma	No	No	No	No	No	No	Yes	No	Fair	Excellent	Fair	No	No	No	Yes	No	No	No	No	No	No	No	Yes	No	No	No	No
CHA-P-00150	Male	60	High School Diploma	No	No	No	No	Yes	No	No	No	Good	Excellent	Good	No	No	No	Yes	No	Yes	No	Yes	No	No	No	No	No	No	No	No
CHA-P-00007	Female	59	No HIgh School Diploma	Yes	No	No	No	Yes	No	No	No	Fair	Fair	Fair	No	No	No	Yes	No	No	No	Yes	No	No	No	Yes	No	No	No	No
CHA-P-00008	Female	58	No HIgh School Diploma	Yes	No	No	No	Yes	No	No	Yes	Fair	Good	Good	No	No	No	No	No	No	No	No	No	No	No	No	No	No	No	No
CHA-P-00020	Male	70	No HIgh School Diploma	No	No	No	Yes	No	No	No	No	Very Good	Very Good	Very Good	No	No	No	No	No	No	No	No	No	No	No	No	No	No	No	No
CHA-P-00031	Female	79	No HIgh School Diploma	Yes	No	No	Yes	No	No	No	No	Good	Very Good	Good	No	No	No	No	Yes	No	No	No	No	No	No	Yes	No	No	No	No
CHA-P-00036	Male	76	No HIgh School Diploma	Yes	No	Yes	No	No	No	No	No	Fair	Fair	Good	No	No	No	No	No	No	No	No	No	No	No	Yes	No	No	No	No
CHA-P-00040	Male	85	No HIgh School Diploma	No	No	No	No	No	No	Yes	No	Fair	Fair	Fair	No	No	No	Yes	No	No	Yes	No	No	No	No	No	No	No	No	No
CHA-P-00046	Male	63	No HIgh School Diploma	Yes	No	No	No	Yes	No	No	No	Fair	Good	Excellent	No	No	No	Yes	Yes	No	No	No	No	No	No	No	No	No	No	No
CHA-P-00047	Female	57	No HIgh School Diploma	No	No	No	No	Yes	No	No	No	Excellent	Very Good	Excellent	No	No	No	No	No	No	No	Yes	No	Yes	No	Yes	No	No	No	No
CHA-P-00048	Female	66	No HIgh School Diploma	No	No	No	Yes	No	No	Yes	No	Fair	Fair	Fair	No	No	No	Yes	No	No	No	Yes	No	No	No	No	No	No	No	No
CHA-P-00050	Male	60	No HIgh School Diploma	No	No	No	No	Yes	No	No	No							Yes
CHA-P-00053	Female	70	No HIgh School Diploma	No	No	No	Yes	No	No	No	No	Fair	Very Good	Fair	No	No	No	Yes	No	No	No	No	No	Yes	No	No	Yes	No	No	No
CHA-P-00075	Female	85	No HIgh School Diploma	No	No	No	Yes	No	No	No	No	Good	Good	Good	No	No	No	Yes	Yes	No	No	No	No	No	No	No	No	No	No	No
CHA-P-00076	Female	74	No HIgh School Diploma	No	No	No	Yes	No	No	No	No	Fair	Good	Good	No	No	No	No	No	No	No	No	No	No	No	Yes	No	No	No	No
CHA-P-00100	Female	61	No HIgh School Diploma	Yes	No	No	No	Yes	No	No	No	Fair	Very Good	Very Good	No	No	No	Yes	No	No	No	Yes	Yes	No	No	No	No	No	No	No
CHA-P-00106	Female	90	No HIgh School Diploma	No	No	No	Yes	No	No	No	No	Fair	Fair	Fair	No	No	No	Yes	No	No	No	No	No	No	No	No	No	No	Yes	Yes
CHA-P-00115	Female	59	No HIgh School Diploma	Yes	No	No	No	Yes	No	No	No	Fair	Fair	Fair	No	No	No	Yes	No	No	No	No	Yes	Yes	No	Yes	No	No	No	No
CHA-P-00116	Female	72	No HIgh School Diploma	No	No	No	Yes	No	No	No	No	Poor	Fair	Poor	No	No	No	Yes	No	No	Yes	No	No	No	No	Yes	Yes	No	No	No
CHA-P-00124	Female	78	No HIgh School Diploma	No	No	No	Yes	No	No	No	No	Fair	Excellent	Good	No	No	No	Yes	No	No	Yes	Yes	Yes	Yes	No	No	No	No	No	No
CHA-P-00130	Female	91	No HIgh School Diploma	Yes	No	No	Yes	No	No	No	No	Poor	Good	Poor	No	No	No	No	No	No	Yes	No	No	Yes	No	No	No	No	No	No
CHA-P-00145	Female	85	No HIgh School Diploma	Yes	No	No	Yes	No	No	No	No	Good	Good	Fair	No	No	No	Yes	No	No	Yes	No	No	No	No	No	No	No	No	No
CHA-P-00003	Female	58	Some college/graduate	No	No	Yes	No	No	No	No	No	Very Good	Excellent	Good	No	No	No	No	No	No	No	No	No	No	No	No	No	No	No	No
CHA-P-00004	Female	56	Some college/graduate	No	No	No	No	No	No	No	No	Very Good	Good	Excellent	No	No	No	No	No	No	No	No	No	No	No	No	No	No	No	No
CHA-P-00009	Female	55	Some college/graduate	No	Yes	No	No	No	No	No	No	Good	Good	Good	No	No	No	No	No	No	No	No	No	No	No	Yes	Yes	No	No	No
CHA-P-00010	Female	62	Some college/graduate	No	No	No	Yes	No	No	Yes	No	Fair	Fair	Fair	No	No	No	Yes	Yes	No	No	No	No	Yes	No	Yes	Yes	No	No	No
CHA-P-00011	Female	56	Some college/graduate	No	No	No	Yes	No	No	Yes	No	Good	Excellent	Very Good	No	No	No	No	No	No	No	No	No	No	No	No	No	No	No	No
CHA-P-00012	Female	58	Some college/graduate	No	Yes	No	No	No	No	No	No	Fair	Fair	Good	No	No	No	No	No	No	No	Yes	No	No	No	No	No	No	No	No
CHA-P-00013	Male	55	Some college/graduate	No	No	No	No	Yes	No	No	No	Very Good	Very Good	Very Good	No	No	No	No	No	No	No	No	No	No	No	Yes	No	No	No	No
CHA-P-00014	Female	63	Some college/graduate	No	No	No	No	Yes	No	No	No	Fair	Poor	Poor	No	No	No	No	No	No	No	Yes	No	Yes	No	Yes	No	No	No	No
CHA-P-00015	Male	57	Some college/graduate	Yes	No	Yes	No	No	No	No	No	Good	Excellent	Excellent	No	No	No	Yes	Yes	No	Yes	No	No	No	No	No	No	No	Yes	No
CHA-P-00016	Female	55	Some college/graduate	Yes	No	No	Yes	No	No	No	No	Fair	Very Good	Fair	No	No	No	Yes	No	No	Yes	No	Yes	No	No	No	No	No	No	No
CHA-P-00021	Female	72	Some college/graduate	No	Yes	No	No	No	No	No	Yes	Good	Excellent	Good	No	No	No	Yes	No	No	Yes	No	No	No	No	Yes	Yes	No	No	No
CHA-P-00022	Female	68	Some college/graduate	Yes	Yes	No	No	No	No	No	No	Good	Very Good	Very Good	No	No	No	No	No	No	No	No	No	No	No	Yes	Yes	No	No	No
CHA-P-00023	Female	67	Some college/graduate	No	No	No	No	Yes	No	No	No	Good	Good	Good	No	No	No	No	No	No	No	No	No	No	No	No	No	No	No	No
CHA-P-00024	Female	69	Some college/graduate	No	Yes	No	No	No	No	No	No	Very Good	Excellent	Fair	No	No	No	Yes	No	No	No	No	No	No	No	No	No	No	No	No
CHA-P-00025	Female	66	Some college/graduate	No	Yes	No	No	No	No	No	No	Very Good	Very Good	Very Good	No	No	No	Yes	No	No	No	No	No	No	No	No	No	No	No	No
CHA-P-00026	Male	73	Some college/graduate	Yes	Yes	No	No	No	No	No	No	Good	Very Good	Good	No	No	No	Yes	Yes	No	No	No	No	No	No	No	No	No	No	No
CHA-P-00027	Female	70	Some college/graduate	No	No	No	Yes	No	No	No	No	Good	Very Good	Good	No	No	No	Yes	Yes	No	No	No	No	No	No	No	No	No	No	No
CHA-P-00028	Female	73	Some college/graduate	No	No	No	Yes	No	No	Yes	No	Fair	Fair	Poor	No	No	No	No	Yes	No	No	No	No	No	No	Yes	No	No	No	No
CHA-P-00029	Male	65	Some college/graduate	No	No	No	No	Yes	No	No	No	Very Good	Very Good	Very Good	No	No	No	No	No	No	No	No	No	No	No	No	No	No	No	No
CHA-P-00030	Female	65	Some college/graduate	No	No	No	Yes	No	No	No	No	Very Good	Very Good	Very Good	No	No	No	No	No	No	No	No	No	No	No	Yes	Yes	No	No	No
CHA-P-00032	Female	79	Some college/graduate	No	No	No	Yes	No	No	No	No	Good	Good	Good	No	No	No	Yes	No	No	No	No	No	No	No	No	No	No	No	No
CHA-P-00033	Female	76	Some college/graduate	No	No	No	Yes	No	No	No	No	Excellent	Excellent	Excellent	No	No	No	No	No	No	No	No	No	No	No	Yes	No	No	No	No
CHA-P-00034	Female	81	Some college/graduate	Yes	No	No	Yes	No	No	Yes	No	Good	Very Good	Fair	No	No	No	Yes	Yes	Yes	No	No	No	No	No	No	No	No	No	No
CHA-P-00035	Female	76	Some college/graduate	No	No	No	Yes	No	No	No	No	Very Good	Very Good	Excellent	No	No	No	Yes	No	No	No	No	No	No	No	No	No	No	No	No
CHA-P-00039	Female	60	Some college/graduate	No	No	No	Yes	No	No	No	No	Very Good	Good	Good	No	No	No	No	No	No	No	Yes	No	No	No	Yes	Yes	No	No	No
CHA-P-00041	Female	65	Some college/graduate	No	No	No	No	No	No	Yes	No	Fair	Excellent	Excellent	No	No	No	Yes	No	No	Yes	No	No	No	No	Yes	Yes	No	No	No
CHA-P-00042	Female	74	Some college/graduate	No	No	No	Yes	No	No	No	No	Very Good	Excellent	Very Good	No	No	No	Yes	No	No	No	No	No	No	No	No	No	No	No	No
CHA-P-00044	Female	80	Some college/graduate	No	No	No	Yes	No	No	No	No	Good	Excellent	Excellent	No	No	No	Yes	No	No	No	No	No	No	No	No	No	No	No	No
CHA-P-00049	Male	69	Some college/graduate	No	Yes	No	No	No	No	No	No	Good	Good	Good	No	No	No	Yes	Yes	No	No	Yes	Yes	No	No	Yes	No	No	No	No
CHA-P-00051	Female	78	Some college/graduate	Yes	Yes	No	No	No	No	No	No	Good	Excellent	Good	No	No	No	Yes	Yes	No	No	No	No	No	No	No	No	No	No	No
CHA-P-00052	Male	68	Some college/graduate	Yes	No	No	Yes	No	No	No	No	Fair	Fair	Fair	No	No	No	Yes	Yes	No	No	No	No	No	No	No	No	No	No	No
CHA-P-00054	Female	67	Some college/graduate	No	No	No	Yes	No	No	No	No	Fair	Very Good	Very Good	No	No	No	Yes	No	No	Yes	No	No	Yes	No	No	No	No	No	No
CHA-P-00055	Female	56	Some college/graduate	No	No	No	No	No	No	No	No	Good	Good	Good	No	No	No	No	No	No	No	No	No	No	No	No	No	No	No	No
CHA-P-00057	Male	63	Some college/graduate	No	No	No	No	No	No	No	No	Poor	Fair	Poor	No	No	No	Yes	No	No	No	No	No	Yes	No	No	Yes	No	No	No
CHA-P-00062	Female	55	Some college/graduate	No	No	No	No	Yes	No	No	No	Very Good	Very Good	Very Good	No	No	No	No	No	No	No	No	No	No	No	No	No	No	No	No
CHA-P-00064	Female	85	Some college/graduate	Yes	No	No	No	No	No	Yes	No	Good	Good	Good	No	No	No	No	No	No	No	No	No	No	No	No	No	No	No	No
CHA-P-00066	Female	75	Some college/graduate	No	Yes	No	No	No	No	No	No	Good	Excellent	Very Good	No	No	No	Yes	No	No	Yes	No	No	No	No	No	No	No	Yes	No
CHA-P-00067	Male	71	Some college/graduate	No	No	No	Yes	No	No	No	No		Very Good	Good	No	No	No	Yes	No	No	No	No	No	No	No	No	No	No	Yes	No
CHA-P-00068	Female	69	Some college/graduate	No	Yes	No	No	No	No	No	No	Very Good	Excellent	Very Good	No	No	No	No	No	No	No	No	No	No	No	No	No	No	No	No
CHA-P-00069	Male	79	Some college/graduate	Yes	No	No	Yes	No	No	Yes	No	Good	Good	Good	No	No	No	Yes	No	No	Yes	No	No	No	No	No	No	No	No	No
CHA-P-00070	Female	64	Some college/graduate	No	No	No	No	No	No	Yes	No	Excellent	Excellent	Excellent	No	No	No	Yes	No	No	No	Yes	No	No	No	No	No	No	No	No
CHA-P-00071	Female	66	Some college/graduate	Yes	No	No	No	No	No	Yes	No	Good	Good	Good	No	No	No	Yes	Yes	No	No	Yes	No	No	No	Yes	Yes	No	No	No
CHA-P-00072	Male	74	Some college/graduate	Yes	No	No	Yes	No	Yes	No	No	Fair	Very Good		No	No	No	Yes	No	Yes	Yes	No	Yes	No	No	Yes	No	No	No	No
CHA-P-00077	Male	57	Some college/graduate	Yes	No	No	No	Yes	No	No	No	Good	Good	Good	No	No	No	No	No	No	No	No	No	Yes	No	No	No	Yes	No	No
CHA-P-00078	Male	67	Some college/graduate	No	No	No	Yes	No	No	No	No	Fair	Good	Good	No	No	No	Yes	No	No	No	No	No	No	No	Yes	No	No	No	No
CHA-P-00079	Female	65	Some college/graduate	Yes	Yes	No	No	No	No	No	No	Good	Good	Good	No	No	No	Yes	No	No	No	No	No	No	No	Yes	No	No	No	No
CHA-P-00082	Male	63	Some college/graduate	No	No	Yes	No	No	No	No	No	Fair	Very Good	Good	No	No	No	Yes	Yes	No	No	No	No	No	No	No	No	No	No	No
CHA-P-00083	Female	69	Some college/graduate	Yes	No	No	Yes	No	No	No	No	Fair	Very Good	Good	No	No	No	Yes	No	No	No	No	No	No	No	No	No	No	Yes	No
CHA-P-00084	Female	65	Some college/graduate	Yes	No	No	Yes	No	No	No	No	Excellent	Excellent	Excellent	No	No	No	No	No	No	No	No	No	No	No	No	No	No	No	No
CHA-P-00085	Male	65	Some college/graduate	No	Yes	No	No	No	No	No	No	Very Good	Good	Good	No	No	No	No	No	No	No	No	No	No	No	No	Yes	No	No	No
CHA-P-00086	Female	68	Some college/graduate	Yes	Yes	No	Yes	No	No	No	No	Good	Excellent	Fair	No	No	No	Yes	No	No	No	Yes	No	No	No	No	No	No	No	No
CHA-P-00087	Female	58	Some college/graduate	No	No	No	Yes	No	No	No	No	Good	Excellent	Excellent	No	No	No	No	No	No	No	Yes	No	No	No	Yes	Yes	No	No	No
CHA-P-00088	Female	55	Some college/graduate	No	No	No	No	Yes	No	No	No	Excellent	Excellent	Excellent	No	No	No	No	No	No	No	Yes	No	No	No	Yes	No	No	No	No
CHA-P-00089	Female	72	Some college/graduate	No	Yes	No	Yes	No	No	No	No	Good	Good	Good	No	No	No	Yes	Yes	No	No	No	No	No	No	No	No	No	No	No
CHA-P-00091	Female	71	Some college/graduate	Yes	Yes	No	Yes	No	No	No	No	Good	Very Good	Fair	No	No	No	No	No	No	No	No	No	No	No	Yes	No	No	No	No
CHA-P-00092	Male	77	Some college/graduate	No	Yes	No	Yes	No	No	No	No	Good	Very Good	Good	No	No	No	No	No	No	No	No	Yes	No	No	No	No	No	No	No
CHA-P-00093	Female	75	Some college/graduate	No	Yes	No	Yes	No	No	No	No	Good	Good	Good	No	No	No	Yes	Yes	Yes	No		No	Yes	No	No	No	No	No	No
CHA-P-00096	Male	63	Some college/graduate	Yes	Yes	No	No	No	No	No	No	Good	Good	Fair	No	No	No	Yes	No	No	No	No	No	No	No	No	No	No	No	No
CHA-P-00097	Female	55	Some college/graduate	Yes	No	No	No	Yes	No	No	No	Good	Good	Good	No	No	No	No	No	No	No	Yes	No	No	No	Yes	Yes	No	No	No
CHA-P-00098	Female	64	Some college/graduate	No	No	No	No	No	No	No	Yes	Very Good	Very Good	Very Good	No	No	No	Yes	Yes	No	No	No	No	No	No	No	No	No	No	No
CHA-P-00099	Male	66	Some college/graduate	Yes	No	No	Yes	Yes	No	No	No	Very Good	Very Good	Very Good	No	No	No	No	No	No	No	No	No	No	No	No	No	No	No	No
CHA-P-00101	Female	59	Some college/graduate	No	Yes	No	No	No	No	No	No	Excellent	Excellent	Excellent	No	No	No	No	No	No	No	No	No	No	No	Yes	No	No	No	No
CHA-P-00104	Female	58	Some college/graduate	No	No	No	No	Yes	No	No	No	Good	Fair	Good	No	No	No	Yes	Yes	No	No	Yes	Yes	No	No	No	No		No	No
CHA-P-00108	Female	69	Some college/graduate	Yes	Yes	No	No	No	No	No	No	Poor	Good	Good	No	No	No	No	No	No	No	Yes	Yes	No	No	Yes	No	No	No	No
CHA-P-00110	Female	60	Some college/graduate	No	No	No	Yes	Yes	No	No	No	Fair	Fair	Fair	No	No	No	Yes	No	No	No	No	No	No	No	Yes	No	No	No	No
CHA-P-00111	Female	86	Some college/graduate	No	Yes	No	No	No	No	No	No				No	No	No	Yes	No	No	No	No	No	No	No	No	No	No	No	No
CHA-P-00112	Female	85	Some college/graduate	Yes	No	No	No	No	No	No	No	Good	Good	Good	No	No	No	No	No	No	No	No	No	No	No	No	No	No	No	No
CHA-P-00117	Male	56	Some college/graduate	No	No	No	No	Yes	No	No	No	Excellent	Excellent	Excellent	No	No	No	No	No	No	No	No	No	No	No	No	No	No	No	No
CHA-P-00119	Female	71	Some college/graduate	No	Yes	No	Yes	No	No	No	No	Very Good	Excellent	Very Good				Yes
CHA-P-00120	Male	74	Some college/graduate	No	Yes	No	No	No	No	No	No	Good	Good	Good	No	No	No	Yes	No	No	No	No	No	No	No	No	No	No	No	No
CHA-P-00121	Female	66	Some college/graduate	No	No	No	Yes	No	No	No	No	Good	Very Good	Good	No	No	No	Yes	Yes	No	No	No	No	No	No	Yes	No	No	No	No
CHA-P-00125	Female	65	Some college/graduate	No	No	No	Yes	No	No	No	No	Fair	Good	Good	No	No	No	No	Yes	No	No	No	No		No	No	No	No	No	No
CHA-P-00126	Female	63	Some college/graduate	No	Yes	No	No	No	No	No	No	Fair	Good	Very Good	No	No	No	Yes	Yes	No	No	Yes	No	Yes	No	Yes	No	No	No	No
CHA-P-00127	Female	72	Some college/graduate	No	No	No	Yes	No	No	No	No	Very Good	Excellent	Excellent	No	No	No	Yes	Yes	No	No	No	No	No	No	No	No	No	No	No
CHA-P-00128	Female	69	Some college/graduate	No	Yes	No	No	No	No	No	No	Excellent	Excellent	Excellent	No	No	No	No	No	No	No	No	No	No	No	No	No	No	No	No
CHA-P-00129	Female	57	Some college/graduate	Yes	Yes	No	No	No	No	No	No	Good	Good	Good	No	No	No	No	No	No	No	No	No	No	No	No	No	No	No	No
CHA-P-00131	Male	62	Some college/graduate	No	No	No	Yes	No	No	No	No	Fair	Excellent	Good	No	No	No	No	No	No	No	No	Yes	No	No	No	No	No	No	No
CHA-P-00132	Female	66	Some college/graduate	No	Yes	No	Yes	No	No	No	No	Fair	Good	Very Good	No	No	No	Yes	No	No	No	No	No	No	No	No	No	No	No	No
CHA-P-00133	Male	56	Some college/graduate	Yes	No	No	No	Yes	No	No	No	Very Good	Excellent	Excellent	No	No	No	No	No	No	No	No	No	No	No	No	No	No	No	No
CHA-P-00134	Female	67	Some college/graduate	Yes	Yes	No	No	No	No	No	No	Fair	Excellent	Good	No	No	No	No	No	No	No	No	No	No	No	Yes	No	No	No	No
CHA-P-00138	Male	62	Some college/graduate	No	No	No	No	Yes	No	No	No	Good	Good	Good	No	No	No	Yes	No	Yes	Yes	Yes	No	Yes	No	No	No	No	No	No
CHA-P-00140	Female	82	Some college/graduate	Yes	Yes	No	Yes	No	No	No	No	Excellent	Excellent	Excellent	No	No	No	No	No	No	No	No	No	No	No	No	No	No	Yes	No
CHA-P-00141	Female	69	Some college/graduate	Yes	Yes	No	No	No	No	No	No	Very Good	Excellent	Excellent	No	No	No	No	No	No	No	No	No	No	No	Yes	No	No	No	No
CHA-P-00142	Female	74	Some college/graduate	Yes	Yes	No	Yes	No	No	No	No	Good	Very Good	Good	No	No	No	Yes	No	No	No	No	No	No	No	No	No	No	No	No
CHA-P-00143	Female	72	Some college/graduate	No	No	No	No	No	No	Yes	No	Very Good	Very Good	Very Good	No	No	No	Yes	No	No	No	No	No	No	No	No	No	No	No	No
CHA-P-00144	Male	67	Some college/graduate	No	No	No	Yes	No	No	No	No	Excellent	Excellent	Excellent	No	No	No	Yes	No	No	No	No	No	No	No	No	No	No	No	No
CHA-P-00146	Male	73	Some college/graduate	No	No	No	Yes	No	No	No	No	Good	Good	Fair	No	No	No	Yes	No	No	No	No	No	No	No	Yes	No	No	No	No
CHA-P-00148	Female	68	Some college/graduate	Yes	Yes	No	No	No	No	No	No	Good	Excellent	Fair	No	No	No	No	Yes	No	No	No	No	No	No	No	No	No	No	No
CHA-P-00149	Male	77	Some college/graduate	No	No	No	Yes	No	No	No	No	Very Good	Excellent	Very Good	No	No	No	Yes	No	No	No	No	No	No	No	No	No	No	No	No
CHA-P-00151	Male	77	Some college/graduate	No	Yes	No	No	No	No	No	No	Good	Good	Good	No	No	No	Yes	No	No	No	Yes	No	No	No	Yes	No	No	No	No
CHA-P-00152	Female	83	Some college/graduate	No	No	No	Yes	No	No	No	No	Good	Excellent	Fair	No	No	No	Yes	No	No	No	No	No	No	No	No	No	No	No	No
